# Supplementary material for: MiniCORVET is a Vps8-containing early endosomal tether in Drosophila
Source: eLife. 2016 Jun 2;5:e14226. doi: 10.7554/eLife.14226 (PMC4935465; doi:10.7554/eLife.14226)
Supplement: Supplementary file 2. — The table contains all peptides/proteins identified in the precipitate from Vps8-HA animals, which were absent in controls. Acc#: UNIPROT accession number. Num Unique: number of unique peptides identified for the listed protein.% Cov: The percentage indicates the sequence coverage by the identified peptides. MW: molecular weight in Daltons. Both% Cov and MW were calculated from the genomic sequence listed in the database that may differ from the mature protein. DROME: Drosophila melanogaster. DOI: http://dx.doi.org/10.7554/eLife.14226.025 [file elife-14226-supp2.xlsx]

## Sheet: Munka1
Acc #	Gene	Num Unique	Peptide Count	% Cov	Protein MW	Species	Protein Name
C5WLL9	CG10144	22	34	25.3	137889	DROME	Vps8
Q24314	dor	19	33	32.1	115335	DROME	Dor/Vps18
Q9VHG1	vps16a	21	32	35.8	95973.3	DROME	Vps16A
Q9Y1I2	car	13	20	32.9	68766.8	DROME	Car/Vps33A
O61510	Fbp2	5	11	30.9	29037.3	DROME	Fat body protein 2
E1UI91	CG10912	4	9	19.9	29706.7	DROME	CG10912 protein
Q9V521	PPO2	4	6	9.9	79285.4	DROME	Phenoloxidase 2
Q0KI66	Mhcl	5	5	3.5	215584	DROME	Myosin heavy chain-like. isoform F
P02299	His3	1	5	23.5	15388.2	DROME	Histone H3
P22599	Serpina1b	2	2	11.6	45975	MOUSE	Alpha-1-antitrypsin 1-2
P38979	sta	2	2	22.7	35341.6	DROME	40S ribosomal protein SA
P84249	His3.3A	1	2	23.5	15328	DROME	Histone H3.3
Q9U4L6	Tom40	1	2	9.3	36336.5	DROME	Mitochondrial import receptor subunit TOM40 homolog 1
F3YDP5	CG43074-RA	2	2	13	22394.3	DROME	IP18912p (Fragment)
Q7K0L2	CG17754	2	2	8.4	72373.5	DROME	CG17754, isoform A
P23128	me31B	1	2	6.1	51945.7	DROME	Putative ATP-dependent RNA helicase me31b
P48149	RpS15Aa	2	2	14.6	14771.6	DROME	40S ribosomal protein S15Aa
Q3KN36	RpS7	1	1	8.8	28346.7	DROME	GM06992p
Q6NR72	CG4019	1	1	9.6	26757.7	DROME	CG4019, isoform A
Q8IGV4	Moca-cyp	1	1	2.5	116366	DROME	RE23622p (Fragment)
Q27889	Pp2B-14D	1	1	4.6	63101.4	DROME	Serine/threonine-protein phosphatase 2B catalytic subunit 2
Q4V4W5	CG31664	1	1	4.7	65172.7	DROME	IP12501p (Fragment)
Q6IDF5	ND-B15	1	1	14.2	13134.1	DROME	CG12859
Q08473	sqd	1	1	5.5	36184.6	DROME	RNA-binding protein squid
A8Y535	UQCR-11	1	1	31.8	9897.2	DROME	Ubiquinol-cytochrome C reductase complex 11 kDa protein, isoform B
P45888	Arp2	1	1	10.3	45282.8	DROME	Actin-related protein 2
Q9XZH6	Vha13	1	1	17.9	13625.7	DROME	V-type proton ATPase subunit G
Q9VP19	COX8	1	1	33.8	7412.8	DROME	CG7181-PA
Q960C2	rhea	1	1	1.2	171301	DROME	SD07967p
Q9VLW1	lectin-28C	1	1	9.8	29930.5	DROME	Lectin type C (Fragment)
P06607	Yp3	1	1	4.8	46101.7	DROME	Vitellogenin-3
Q9VY87	CtsB1	1	1	3.8	37424.4	DROME	Cathepsin B1, isoform A
P02516	Hsp23	1	1	8.1	20629.5	DROME	Heat shock protein 23
O96936	shot	1	1	0.8	472279	DROME	Kakapo (Fragment)
O97118	RpL23A	1	1	4.1	28626.4	DROME	Ribosomal protein L23a (Fragment)
Q9U5W8	Spn43Ab	1	1	5.1	43346.5	DROME	Serpin, putative
P62152	Cam	1	1	7.4	16810.7	DROME	Calmodulin
O97418	ND-B14.5A	1	1	22.3	11546.2	DROME	CG3621, isoform A
Q9VUQ5	AGO2	1	1	1.9	136851	DROME	Protein argonaute-2
Q9VVC3	Cpr73D	1	1	5.4	62367	DROME	Cuticular protein 73D
Q8MRY5	bchs	1	1	2.1	41793.1	DROME	SD12984p
