# Supplementary material for: MiniCORVET is a Vps8-containing early endosomal tether in Drosophila
Source: eLife. 2016 Jun 2;5:e14226. doi: 10.7554/eLife.14226 (PMC4935465; doi:10.7554/eLife.14226)
Supplement: Supplementary file 3. — DOI: http://dx.doi.org/10.7554/eLife.14226.026 [file elife-14226-supp3.xlsx]

## Sheet: Munka1
Figure	otpye
Figure 1.	Vps8-HA;+;+
Figure 1-figure supplements 1,2.	Vps8-HA;+;+
Figure 2A.	w1118;+;+
Figure 2B.	hsFlp; Act>CD2>Gal4 UAS-Rab7-GFP;+
Figure 2C.	hsFlp; Act>CD2>Gal4 UAS-Lamp1-GFP;+
Figure 2D-F.	Vps8-HA;+;+
Figure 2G.	Vps8-HA/hsFlp; Act>CD2>Gal4 UAS-Lamp1-GFP;+
Figure 3A-D.	As indicated in panels.
Figure 3E.	Vps8 mutant: as indicated, control: w1118, rescue: Vps8-HA;+;vps81/Df
Figure 3-figure supplement 1A.	As indicated in chart.
Figure 3-figure supplement 1B.	control: hml-Gal4,UAS-GFP/+; mutant: hml-Gal4,UAS-GFP/+;vps81/Df
Figure 3-figure supplement 1C.	Vps8 mutant: as indicated, control: w1118, rescue: Vps8-HA;+;vps81/Df
Figure 4.	Vps8 mutant: as indicated, control: w1118, rescue: Vps8-HA;+;vps81/Df
Figure 4-figure supplement 1.	As indicated in panels.
Figure 5.	Vps8 mutant: as indicated, control: w1118, rescue: Vps8-HA;+;vps81/Df
Figure 5-figure supplement 1.	As indicated in panels.
Figure 5-figure supplement 2.	Vps8 mutant: as indicated, control: w1118;+;+
Figure 6A,C.	control: w1118, IP or bait: Vps8-HA;+;vps81/Df
Figure 6D.	Vps8-HA; UAS-myc-Dor/+;prosGal4/+;
Figure 6E.	Vps8-HA;+;+
Figure 6-figure supplement 1.	control: w1118, IP: Vps8-HA;+;vps81/Df
Figure 7A.	w1118;+;+
Figure 7B.	UAS-Dcr/UAS-dor RNAi; pros-Gal4/+
Figure 7C-F.	As indicated in panels.
Figure 7-figure supplement 1A.	UAS-Dcr/+;pros-Gal4/UAS-car RNAi
Figure 7-figure supplement 1B.	UAS-Dcr/UAS-vps39 RNAi;pros-Gal4/+
Figure 7-figure supplement 1C.	UAS-Dcr/UAS-Vps11 RNAi,prosGal4/+
Figure 8.	control: w1118, vps81/Df rescue: Vps8-HA;+;vps81/Df, otherwise as indicated in panels.
Figure 8-figure supplement 1A.	w1118
Figure 8-figure supplement 1B.	As indicated in panel.
Figure 8-figure supplement 1C.	UAS-Dcr/UAS-dor RNAi;pros-Gal4/+
Figure 8-figure supplement 1D-I.	As indicated in panels.
Figure 9A.	Vps8-HA/+;UAS-Dcr/+;pros-Gal4/+
Figure 9B.	Vps8-HA/+;UAS-Dcr/+;pros-Gal4/UAS-Rab5 RNAi
Figure 9C.	Vps8-HA/+;UAS-Dcr/+;pros-Gal4/UAS-YFP-Rab5Q88L
Figure 9D.	Vps8-HA/+;UAS-Dcr/UAS-dor RNAi;pros-Gal4/+
Figure 9E.	Vps8-HA/+;UAS-Dcr/UAS-vps39 RNAi;pros-Gal4/+
Figure 9F.	Vps8-HA/+;UAS-Dcr/UAS-vps11 RNAi;pros-Gal4/+
Figure 9-figure supplement 1A.	Vps8-HA/+;UAS-Dcr/+;pros-Gal4/UAS-Rab7 RNAi
Figure 9-figure supplement 1B.	Vps8-HA/+;UAS-Dcr/UAS-YFP-Rab7Q67L;pros-Gal4/+
Figure 9-figure supplement 1C.	Vps8-HA/+;UAS-Dcr/+;pros-Gal4/UAS-car RNAi
Figure 9-figure supplement 1D.	Vps8-HA/+;UAS-Dcr/UAS-vps16a RNAi;pros-Gal4/+
Figure 9-figure supplement 2A.	control: tub-Gal4/+; carRNAi: UAS-carRNAi/+;tub-Gal4/+,vps16A RNAi: UAS-vps16aRNAi/+;tub-Gal4/+; dorRNAi: UAS-dorRNAi/+;tub-Gal4/+
Figure 9-figure supplement 2B.	control (vps39 RNAi): Act-Gal4/+; vps39 RNAi: Act-Gal4/UAS-vps39RNAi control (vps11 RNAi):tub-Gal4/+; vps11 RNAi: UAS-vps11RNAi/+;tub-Gal4/+
Figure 9-figure supplement 2C.	control: pros-Gal4/+, Rab7 RNAi:UAS-Dcr/+;pros-Gal4/UAS-Rab7 RNAi
Figure 10B,C.	UAS-Dcr/UAS-rbsn-5 RNAi;pros-Gal4/+
Figure 10D.	Vps8-HA/+; UAS-Dcr/UAS-rbsn-5 RNAi;pros-Gal4/+
