# Supplementary material for: MiniCORVET is a Vps8-containing early endosomal tether in Drosophila
Source: eLife. 2016 Jun 2;5:e14226. doi: 10.7554/eLife.14226 (PMC4935465; doi:10.7554/eLife.14226)
Supplement: Supplementary file 4. — DOI: http://dx.doi.org/10.7554/eLife.14226.027 [file elife-14226-supp4.xlsx]

## Sheet: Stats
Figure	Experiment	Group	--	N (vials/genotype)	Median	Mean	SD	Normality	Test	p-values
Figure 3D	Ratio (in percent) of eclosing adults
		control		13	100	95.6923	5.6182	No	Independent Samples Kruskal-Wallis
		vps81/Df		13	15	16	12.8906	Yes		control vs. vps81/Df p<0.001
		rescue (vps81/Df)		13	94	92.0769	5.2355	Yes		vps81/Df vs. rescue (vps81/Df) p=0.002
		vps81/vps81		11	11	20	21.0523	Yes		control vs. vps81/vps81 p<0.001
		rescue (vps81/vps81)		9	96	93.5556	8.1718	Yes		vps81/vps81 vs. rescue (vps81/vps81) p=0.001
Figure	Experiment	Group	--	N (animals/genotype)	Median	Mean	SD	Normality	Test	p-values
Figure 3E	Hemocyte number
		control		18	201.5	200.286	79.3901	Yes	Independent Samples Kruskal-Wallis
		vps81/Df		17	1351	1979.06	1198.51	No		control vs. vps81 p<0.001
		rescue		12	119	139	77.2599	No		rescue vs. vps81 p<0.001
Figure	Experiment	Group	animals/genotype	N (endosomes)	Median	Mean	SD	Normality	Test	p-values
Figure 4J	Dextran endosome size (µm2)
		control	5	498	0.16	0.3192	0.4831	No	Independent Samples Kruskal-Wallis
		vps81/Df	5	1873	0.02	0.0888	0.1899	No		control vs. vps81 p<0.001
		rescue	4	317	0.13	0.2737	0.4016	No		rescue vs. vps81 p<0.001
Figure	Experiment	Group	animals/genotype	N (hemocytes)	Median	Mean	SD	Normality	Test	p-values
Figure 4K	Intact bacteria /hemocyte
		control	10	119	0	0.6	2.1609	No	Independent Samples Kruskal-Wallis
		vps81	10	90	3	3.563	3.8037	No		control vs. vps81 p<0.001
		rescue	10	98	0	0.8776	1.8064	No		rescue vs. vps81 p<0.001
Figure	Experiment	Group	animals/genotype	cells/genotype	Median	Mean	SD	Normality	Test	p-values
Figure 4 figure supplement 1E	Dextran endosome number/cell
		control	5	10	33	32.5	4.4969	yes	Independent Samples Kruskal-Wallis (variances were not equal)
		vps81/Df	5	10	112	110.5	11.131	yes		control vs. vps81/Df p<0.001
		rescue (vps81/Df)	5	10	37.4	38	3.8644	yes		vps81/Df vs. rescue (vps81/Df) p=0.001
		vps81/vps81	5	10	126.4	128.5	14.416	yes		control vs. vps81/vps81 p<0.001
		rescue (vps81/vps81)	5	10	36.7	36.5	4.9899	yes		vps81/vps81 vs. rescue (vps81/vps81) p=0.001
Figure	Experiment	Group	animals/genotype	N (endosomes)	Median	Mean	SD	Normality	Test	p-values
Figure 5J	Rbsn-5 positive endosome size (µm2)
		control	4	68	0.252	0.24	0.1272	No	Independent Samples Kruskal-Wallis
		vps81/Df	5	120	0.269	0.26	0.1924	No		control vs. vps81/Df p=1.000
		rescue (vps81/Df)	5	116	0.295	0.305	0.2136	No		vps81/Df vs. rescue (vps81/Df) p=0.256
		vps81/vps81	3	100	0.302	0.31	0.1331	No		control vs. vps81/vps81 p=0.196
		rescue (vps81/vps81)	3	100	0.278	0.31	0.1001	No		vps81/vps81 vs. rescue (vps81/vps81) p=1.000
	Rab7 positive endosome size (µm2)
		control	4	68	2.145	2.8341	2.11379	No	Independent Samples Kruskal-Wallis
		vps81/Df	5	120	0.32	0.3405	0.161119	No		control vs. vps81/Df p<0.001
		rescue (vps81/Df)	5	116	1.425	1.5996	0.946906	No		vps81/Df vs. rescue (vps81/Df) p<0.001
		vps81/vps81	3	100	0.592	0.5	0.3683	No		control vs. vps81/vps81 p<0.001
		rescue (vps81/vps81)	3	100	1.2585	1.2401	0.3392	Yes		vps81/vps81 vs. rescue (vps81/vps81) p<0.001
Figure	Experiment	Group	animals/genotype	N (cells)	Median	Mean	SD	Normality	Test	p-values
Figure 5K	Garland cell size (µm2)	control	5	50	535.62	493.5	197.349	No	Independent Samples Kruskal-Wallis
		vps81/Df	5	50	1090.7	1026	384.619	No		control vs. vps81/Df p<0.001
		rescue (vps81/Df)	5	50	606.24	558	176.168	No		vps81/Df vs. rescue (vps81/Df) p<0.001
		vps81/vps81	3	12	979	966	164.973	yes		control vs. vps81/vps81 p<0.001
		rescue (vps81/vps81)	3	12	546.19	497	188.034	yes		vps81/vps81 vs. rescue (vps81/vps81) p=0.001
Figure	Experiment	Group	animals/genotype	N (endosomes)	Median	Mean	SD	Normality	Test	p-values
Figure 7G	Rbsn-5 positive endosome size (µm2)
		control	4	68	0.225	0.2521	0.1272	No	Independent Samples Kruskal-Wallis
		ltLL	5	83	0.21	0.2141	0.0839	No		ltLL vs control p=0.032
		vps11LL	5	82	0.26	0.296	0.1904	No		vps11LL vs control p=0.630
		vps16ad32	4	100	0.26	0.2786	0.1069	No		vps16ad32 vs control p=1.000
		dor RNAi	4	100	0.26	0.2663	0.1023	No		dor RNAi vs control p=1.000
		ltLL; vps81	5	100	0.32	0.3112	0.1051	No		ltLL ; vps81 vs control p=0.018
Figure 7G	Rab-7 positive endosome size (µm2)
		control	4	68	2.145	2.8341	2.1138	No	Independent Samples Kruskal-Wallis
		ltLL	5	83	15.19	15.6484	7.4873	Yes		ltLL vs control p<0.001
		vps11LL	5	82	9.225	11.6217	7.1849	No		vps11LL vs control p<0.001
		vps16ad32	4	100	0.21	0.2316	0.1218	No		vps16ad32 vs control p<0.001
		dor RNAi	4	100	0.13	0.1446	0.0542	No		dor RNAi vs control p<0.001
		ltLL; vps81	5	100	0.2	0.2638	0.2253	No		ltLL ; vps81 vs control p<0.001
Figure	Experiment	Group	animals/genotype	N (endosomes)	Median	Mean	SD	Normality	Test	p-values
Figure 8I	EM analysis - endosome size (µm2)
		control	3	345	0.2537	0.643651	0.8395	No	Independent Samples Kruskal-Wallis
		ltLL	2	408	2.9055	5.68478	7.2851	Yes		ltLL vs control p<0.001
		vps11LL	3	262	1.6565	4.2829	6.1195	No		vps11LL vs control p<0.001
		vps81 rescue	2	179	0.3083	0.381397	0.3754	No		ltLL ; vps81 vs control p<0.001
		ltLL; vps81	2	548	0.099	0.140161	0.1617	No		vps16ad32 vs control p<0.001
		vps16ad32	2	245	0.043	0.0675429	0.0672	No		vps81 vs rescue p<0.001
		vps81	2	422	0.0278	0.0367931	0.0312	No		vps81 vs control p<0.001
